# Supplementary material for: Chiral 3-acyl-2-pyrrolines as strategic hubs toward polycyclic pyrrolidines via enantioselective silver-catalyzed Michael addition–cyclization
Source: Chem Sci. 2026 Jul 16. Online ahead of print. doi: 10.1039/d6sc04627d (PMC13387387; doi:10.1039/d6sc04627d)
Supplement: SC-OLF-D6SC04627D-s002 [file SC-OLF-D6SC04627D-s002.cif]

# Supplementary Information (SI) for Chemical Science.
# This journal is © The Royal Society of Chemistry 2026

####################################################################### 
# 
# This file contains crystal structure data downloaded from the 
# Cambridge Structural Database (CSD) hosted by the Cambridge 
# Crystallographic Data Centre (CCDC).
# 
# Full information about CCDC data access policies and citation 
# guidelines are available at http://www.ccdc.cam.ac.uk/access/V1 
# 
# Audit and citation data items may have been added by the CCDC. 
# Please retain this information to preserve the provenance of 
# this file and to allow appropriate attribution of the data. 
# 
#######################################################################

data_ss1256
_database_code_depnum_ccdc_archive 'CCDC 2530817'
loop_
_audit_author_name
_audit_author_address
'Yohei Shimizu'
;Hokkaido University
Japan
;
_audit_update_record             
;
2026-02-12 deposited with the CCDC.	2026-07-16 downloaded from the CCDC.
;
_audit_creation_date             2023-02-03
_audit_creation_method           
;
Olex2 1.3
(compiled 2020.11.12 svn.r5f609507 for OlexSys, GUI svn.r6408)
;
_shelx_SHELXL_version_number     2018/3
_chemical_name_common            ?
_chemical_name_systematic        ?
_chemical_formula_moiety         'C18 H23 N O3'
_chemical_formula_sum            'C18 H23 N O3'
_chemical_formula_weight         301.37
_chemical_absolute_configuration ad
_chemical_melting_point          ?
_chemical_oxdiff_formula         C10H15NO3
loop_
_atom_type_symbol
_atom_type_description
_atom_type_scat_dispersion_real
_atom_type_scat_dispersion_imag
_atom_type_scat_source
C C 0.0181 0.0091 'International Tables Vol C Tables 4.2.6.8 and 6.1.1.4'
H H 0.0000 0.0000 'International Tables Vol C Tables 4.2.6.8 and 6.1.1.4'
N N 0.0311 0.0180 'International Tables Vol C Tables 4.2.6.8 and 6.1.1.4'
O O 0.0492 0.0322 'International Tables Vol C Tables 4.2.6.8 and 6.1.1.4'

_shelx_space_group_comment       
;
The symmetry employed for this shelxl refinement is uniquely defined
by the following loop, which should always be used as a source of
symmetry information in preference to the above space-group names.
They are only intended as comments.
;
_space_group_crystal_system      tetragonal
_space_group_IT_number           92
_space_group_name_H-M_alt        'P 41 21 2'
_space_group_name_Hall           'P 4abw 2nw'
loop_
_space_group_symop_operation_xyz
'x, y, z'
'-x, -y, z+1/2'
'-y+1/2, x+1/2, z+1/4'
'y+1/2, -x+1/2, z+3/4'
'-x+1/2, y+1/2, -z+1/4'
'x+1/2, -y+1/2, -z+3/4'
'y, x, -z'
'-y, -x, -z+1/2'

_cell_length_a                   14.21980(10)
_cell_length_b                   14.21980(10)
_cell_length_c                   16.38090(10)
_cell_angle_alpha                90
_cell_angle_beta                 90
_cell_angle_gamma                90
_cell_volume                     3312.26(5)
_cell_formula_units_Z            8
_cell_measurement_reflns_used    38407
_cell_measurement_temperature    133(2)
_cell_measurement_theta_max      75.3560
_cell_measurement_theta_min      4.0870
_shelx_estimated_absorpt_T_max   0.987
_shelx_estimated_absorpt_T_min   0.914
_exptl_absorpt_coefficient_mu    0.657
_exptl_absorpt_correction_T_max  1.00000
_exptl_absorpt_correction_T_min  0.78197
_exptl_absorpt_correction_type   multi-scan
_exptl_absorpt_process_details   
;
CrysAlisPro 1.171.40.69a (Rigaku Oxford Diffraction, 2020)
Empirical absorption correction using spherical harmonics,
 implemented in SCALE3 ABSPACK scaling algorithm.
;
_exptl_absorpt_special_details   ?
_exptl_crystal_colour            colourless
_exptl_crystal_colour_primary    colourless
_exptl_crystal_density_diffrn    1.209
_exptl_crystal_density_meas      ?
_exptl_crystal_density_method    ?
_exptl_crystal_description       trapezoid
_exptl_crystal_F_000             1296
_exptl_crystal_size_max          0.14
_exptl_crystal_size_mid          0.04
_exptl_crystal_size_min          0.02
_exptl_transmission_factor_max   ?
_exptl_transmission_factor_min   ?
_diffrn_reflns_av_R_equivalents  0.0388
_diffrn_reflns_av_unetI/netI     0.0135
_diffrn_reflns_Laue_measured_fraction_full 1.000
_diffrn_reflns_Laue_measured_fraction_max 0.994
_diffrn_reflns_limit_h_max       17
_diffrn_reflns_limit_h_min       -17
_diffrn_reflns_limit_k_max       17
_diffrn_reflns_limit_k_min       -17
_diffrn_reflns_limit_l_max       20
_diffrn_reflns_limit_l_min       -19
_diffrn_reflns_number            55816
_diffrn_reflns_point_group_measured_fraction_full 1.000
_diffrn_reflns_point_group_measured_fraction_max 0.991
_diffrn_reflns_theta_full        67.684
_diffrn_reflns_theta_max         76.259
_diffrn_reflns_theta_min         4.117
_diffrn_ambient_temperature      133(2)
_diffrn_detector                 'Hybrid Pixel Array Detector'
_diffrn_detector_area_resol_mean 10.0000
_diffrn_detector_type            HyPix
_diffrn_measured_fraction_theta_full 1.000
_diffrn_measured_fraction_theta_max 0.994
_diffrn_measurement_details      
;
List of Runs (angles in degrees, time in seconds):

  # Type    Start    End  Width  t~exp~   \w     \q     \k     \f   Frames
#--------------------------------------------------------------------------
  1  \w   -121.00 -42.00   0.50    1.24    --  -49.15 -35.00 102.00  158
  2  \w   -109.00 -83.00   0.50    4.98    -- -102.00 -77.00   8.70   52
  3  \w   -106.00 -80.00   0.50    4.98    -- -102.00 -79.00  24.35   52
  4  \w   -109.00 -84.00   0.50    4.98    -- -102.00 -70.00   6.21   50
  5  \w   -111.00 -85.00   0.50    4.98    -- -102.00 -77.00 -11.18   52
  6  \w   -105.00 -80.00   0.50    4.98    -- -102.00 -79.00  42.78   50
  7  \w   -122.00 -81.00   0.50    4.98    -- -102.00 -78.00  36.08   82
  8  \w   -118.00 -88.00   0.50    4.98    -- -102.00 -61.00  30.00   60
  9  \w   -131.00 -90.00   0.50    4.98    -- -102.00 -61.00   0.00   82
 10  \w   -145.00-119.00   0.50    4.98    -- -102.00-102.00   2.00   52
 11  \w   -148.00 -81.00   0.50    4.98    -- -102.00 -78.00  30.06  134
 12  \w   -121.00 -43.00   0.50    1.24    --  -49.15 -19.00   0.00  156
 13  \w    -34.00  24.00   0.50    1.24    --  -49.15  35.00-100.00  116
 14  \w    -71.00 -30.00   0.50    4.98    -- -102.00  61.00  90.00   82
 15  \w    -82.00  13.00   0.50    1.24    --  -49.15 102.00 105.00  190
 16  \w     42.00 121.00   0.50    1.24    --   49.15  35.00-100.00  158
 17  \w     95.00 174.00   0.50    4.98    --  102.75  35.00-100.00  158
 18  \w    113.00 148.00   0.50    4.98    --  102.75  97.00  12.00   70
 19  \w    107.00 134.00   0.50    4.98    --  102.75  45.00 -60.00   54
 20  \w    106.00 132.00   0.50    4.98    --  102.75 102.00 105.00   52
 21  \w     37.00 118.00   0.50    1.24    --   49.15  57.00   0.00  162
 22  \w     29.00  80.00   0.50    1.24    --   49.15  77.00  30.00  102
 23  \w     37.00  76.00   0.50    4.98    --  102.75 -61.00 -30.00   78
 24  \w     69.00 104.00   0.50    4.98    --  102.75-102.00   2.00   70
 25  \w     62.00 106.00   0.50    4.98    --  102.75 -94.00  60.00   88
 26  \w     39.00  65.00   0.50    4.98    --  102.75-102.00   2.00   52
 27  \w     40.00  75.00   0.50    4.98    --  102.75 -61.00  60.00   70
 28  \w     40.00 105.00   0.50    4.98    --  102.75 -94.00 120.00  130
 29  \w     58.00  90.00   0.50    4.98    --  102.75 -97.00 -96.00   64
 30  \w     42.00  68.00   0.50    4.98    --  102.75 -61.00 -90.00   52
 31  \w     31.00  70.00   0.50    4.98    --  102.75 -94.00-180.00   78
 32  \w    -22.00  79.00   0.50    1.24    --   49.15 -97.00 -96.00  202
 33  \w     -7.00  54.00   0.50    1.24    --   49.15-102.00   2.00  122
 34  \w   -105.00 -30.00   0.50    4.98    -- -102.00  97.00  12.00  150
 35  \w   -106.00 -47.00   0.50    4.98    -- -102.00 102.00 105.00  118
 36  \w   -175.00 -94.00   0.50    4.98    -- -102.00 -35.00 102.00  162
 37  \w   -163.00-137.00   0.50    4.98    -- -102.00 -70.00   6.21   52
 38  \w   -165.00-139.00   0.50    4.98    -- -102.00 -79.00  42.78   52
 39  \w   -165.00 -88.00   0.50    4.98    -- -102.00 -70.00  -6.73  154
 40  \w   -174.00 -86.00   0.50    4.98    -- -102.00 -97.00 -96.00  176
 41  \w   -172.00 -95.00   0.50    4.98    -- -102.00 -30.00-180.00  154
 42  \w   -174.00 -99.00   0.50    4.98    -- -102.00 -30.00 -60.00  150
 43  \w   -174.00-113.00   0.50    4.98    -- -102.00 -79.00  24.35  122
;
_diffrn_measurement_device       'four-circle diffractometer'
_diffrn_measurement_device_type  'XtaLAB Synergy R, DW system, HyPix'
_diffrn_measurement_method       '\w scans'
_diffrn_orient_matrix_type       
'CrysAlisPro convention (1999,Acta A55,543-557)'
_diffrn_orient_matrix_UB_11      -0.0753450000
_diffrn_orient_matrix_UB_12      -0.0607510000
_diffrn_orient_matrix_UB_13      0.0422209000
_diffrn_orient_matrix_UB_21      0.0683855000
_diffrn_orient_matrix_UB_22      -0.0840329000
_diffrn_orient_matrix_UB_23      0.0006728000
_diffrn_orient_matrix_UB_31      0.0372386000
_diffrn_orient_matrix_UB_32      0.0310630000
_diffrn_orient_matrix_UB_33      0.0841116000
_diffrn_radiation_monochromator  mirror
_diffrn_radiation_probe          x-ray
_diffrn_radiation_type           'Cu K\a'
_diffrn_radiation_wavelength     1.54184
_diffrn_source                   'Rotating-anode X-ray tube'
_diffrn_source_type              'Rigaku (Cu) X-ray Source'
_reflns_Friedel_coverage         0.701
_reflns_Friedel_fraction_full    1.000
_reflns_Friedel_fraction_max     0.986
_reflns_number_gt                3371
_reflns_number_total             3445
_reflns_odcompleteness_completeness 100.00
_reflns_odcompleteness_iscentric 1
_reflns_odcompleteness_theta     74.33
_reflns_special_details          
;
 Reflections were merged by SHELXL according to the crystal
 class for the calculation of statistics and refinement.
 
 _reflns_Friedel_fraction is defined as the number of unique
 Friedel pairs measured divided by the number that would be
 possible theoretically, ignoring centric projections and
 systematic absences.
;
_reflns_threshold_expression     'I > 2\s(I)'
_computing_cell_refinement       'CrysAlisPro 1.171.40.69a (Rigaku OD, 2020)'
_computing_data_collection       'CrysAlisPro 1.171.40.69a (Rigaku OD, 2020)'
_computing_data_reduction        'CrysAlisPro 1.171.40.69a (Rigaku OD, 2020)'
_computing_molecular_graphics    'Olex2 1.3 (Dolomanov et al., 2009)'
_computing_publication_material  'Olex2 1.3 (Dolomanov et al., 2009)'
_computing_structure_refinement  'SHELXL 2018/3 (Sheldrick, 2015)'
_computing_structure_solution    'SHELXT 2018/2 (Sheldrick, 2018)'
_refine_diff_density_max         0.113
_refine_diff_density_min         -0.145
_refine_diff_density_rms         0.032
_refine_ls_abs_structure_details 
;
 Flack x determined using 1371 quotients [(I+)-(I-)]/[(I+)+(I-)]
 (Parsons, Flack and Wagner, Acta Cryst. B69 (2013) 249-259).
;
_refine_ls_abs_structure_Flack   -0.03(4)
_refine_ls_extinction_coef       .
_refine_ls_extinction_method     none
_refine_ls_goodness_of_fit_ref   1.086
_refine_ls_hydrogen_treatment    constr
_refine_ls_matrix_type           full
_refine_ls_number_parameters     203
_refine_ls_number_reflns         3445
_refine_ls_number_restraints     0
_refine_ls_R_factor_all          0.0295
_refine_ls_R_factor_gt           0.0288
_refine_ls_restrained_S_all      1.086
_refine_ls_shift/su_max          0.000
_refine_ls_shift/su_mean         0.000
_refine_ls_structure_factor_coef Fsqd
_refine_ls_weighting_details     
'w=1/[\s^2^(Fo^2^)+(0.0330P)^2^+0.6291P] where P=(Fo^2^+2Fc^2^)/3'
_refine_ls_weighting_scheme      calc
_refine_ls_wR_factor_gt          0.0715
_refine_ls_wR_factor_ref         0.0719
_refine_special_details          ?
_olex2_refinement_description    
;
1. Fixed Uiso
 At 1.2 times of:
  All C(H) groups, All C(H,H) groups, All N(H) groups
 At 1.5 times of:
  All C(H,H,H) groups
2.a Ternary CH refined with riding coordinates:
 C3(H3), C16(H16)
2.b Secondary CH2 refined with riding coordinates:
 C15(H15A,H15B)
2.c Aromatic/amide H refined with riding coordinates:
 N1(H1), C1(H1A), C11(H11), C12(H12), C10(H10), C8(H8), C9(H9)
2.d Idealised Me refined as rotating group:
 C17(H17A,H17B,H17C), C6(H6A,H6B,H6C), C14(H14A,H14B,H14C), C18(H18A,H18B,H18C)
;
_atom_sites_solution_hydrogens   geom
_atom_sites_solution_primary     dual
_atom_sites_solution_secondary   ?
loop_
_atom_site_label
_atom_site_type_symbol
_atom_site_fract_x
_atom_site_fract_y
_atom_site_fract_z
_atom_site_U_iso_or_equiv
_atom_site_adp_type
_atom_site_occupancy
_atom_site_site_symmetry_order
_atom_site_calc_flag
_atom_site_refinement_flags_posn
_atom_site_refinement_flags_adp
_atom_site_refinement_flags_occupancy
_atom_site_disorder_assembly
_atom_site_disorder_group
O3 O 0.42648(8) 0.36042(8) 0.81913(7) 0.0290(3) Uani 1 1 d . . . . .
O1 O 0.18453(9) 0.61118(8) 0.65147(7) 0.0326(3) Uani 1 1 d . . . . .
O2 O 0.34169(9) 0.23474(8) 0.78124(7) 0.0362(3) Uani 1 1 d . . . . .
N1 N 0.29931(9) 0.31199(9) 0.63216(7) 0.0242(3) Uani 1 1 d . . . . .
H1 H 0.303993 0.251388 0.622070 0.029 Uiso 1 1 calc R U . . .
C13 C 0.37480(11) 0.31064(11) 0.76606(9) 0.0250(3) Uani 1 1 d . . . . .
C7 C 0.25750(11) 0.46622(11) 0.78461(9) 0.0234(3) Uani 1 1 d . . . . .
C1 C 0.23433(10) 0.36874(11) 0.59943(9) 0.0237(3) Uani 1 1 d . . . . .
H1A H 0.192103 0.349670 0.557651 0.028 Uiso 1 1 calc R U . . .
C3 C 0.30553(11) 0.45915(10) 0.70211(9) 0.0234(3) Uani 1 1 d . . . . .
H3 H 0.348960 0.513828 0.694855 0.028 Uiso 1 1 calc R U . . .
C2 C 0.23515(11) 0.45721(10) 0.63254(9) 0.0236(3) Uani 1 1 d . . . . .
C4 C 0.36157(10) 0.36434(10) 0.68703(9) 0.0219(3) Uani 1 1 d . . . . .
C5 C 0.17549(12) 0.53509(11) 0.61439(9) 0.0263(3) Uani 1 1 d . . . . .
C11 C 0.24178(12) 0.53871(12) 0.91725(10) 0.0318(4) Uani 1 1 d . . . . .
H11 H 0.261350 0.584939 0.955519 0.038 Uiso 1 1 calc R U . . .
C12 C 0.28481(11) 0.53358(11) 0.84150(10) 0.0272(3) Uani 1 1 d . . . . .
H12 H 0.333585 0.576593 0.828217 0.033 Uiso 1 1 calc R U . . .
C15 C 0.45550(11) 0.38629(11) 0.64389(10) 0.0247(3) Uani 1 1 d . . . . .
H15A H 0.442176 0.429076 0.597638 0.030 Uiso 1 1 calc R U . . .
H15B H 0.495926 0.421053 0.682761 0.030 Uiso 1 1 calc R U . . .
C10 C 0.17038(12) 0.47674(14) 0.93738(10) 0.0346(4) Uani 1 1 d . . . . .
H10 H 0.140440 0.480728 0.989114 0.042 Uiso 1 1 calc R U . . .
C16 C 0.51211(11) 0.30231(11) 0.61099(10) 0.0278(3) Uani 1 1 d . . . . .
H16 H 0.467862 0.259542 0.581440 0.033 Uiso 1 1 calc R U . . .
C8 C 0.18611(12) 0.40427(12) 0.80569(9) 0.0303(4) Uani 1 1 d . . . . .
H8 H 0.166469 0.357915 0.767566 0.036 Uiso 1 1 calc R U . . .
C9 C 0.14287(13) 0.40892(13) 0.88166(10) 0.0349(4) Uani 1 1 d . . . . .
H9 H 0.094496 0.365619 0.895329 0.042 Uiso 1 1 calc R U . . .
C17 C 0.58524(13) 0.33745(13) 0.55023(11) 0.0362(4) Uani 1 1 d . . . . .
H17A H 0.553884 0.372681 0.506615 0.054 Uiso 1 1 calc R U . . .
H17B H 0.618784 0.283694 0.526698 0.054 Uiso 1 1 calc R U . . .
H17C H 0.630100 0.378574 0.578315 0.054 Uiso 1 1 calc R U . . .
C6 C 0.09929(12) 0.52492(13) 0.55069(11) 0.0346(4) Uani 1 1 d . . . . .
H6A H 0.037573 0.532133 0.576572 0.052 Uiso 1 1 calc R U . . .
H6B H 0.103594 0.462601 0.525419 0.052 Uiso 1 1 calc R U . . .
H6C H 0.107276 0.573435 0.508766 0.052 Uiso 1 1 calc R U . . .
C14 C 0.42684(14) 0.32295(16) 0.90101(11) 0.0426(4) Uani 1 1 d . . . . .
H14A H 0.462156 0.263780 0.901940 0.064 Uiso 1 1 calc R U . . .
H14B H 0.362028 0.311400 0.918698 0.064 Uiso 1 1 calc R U . . .
H14C H 0.456591 0.368238 0.937978 0.064 Uiso 1 1 calc R U . . .
C18 C 0.56057(14) 0.24579(14) 0.67810(12) 0.0394(4) Uani 1 1 d . . . . .
H18A H 0.601616 0.287370 0.709835 0.059 Uiso 1 1 calc R U . . .
H18B H 0.598218 0.195554 0.653416 0.059 Uiso 1 1 calc R U . . .
H18C H 0.513005 0.218164 0.714140 0.059 Uiso 1 1 calc R U . . .

loop_
_atom_site_aniso_label
_atom_site_aniso_U_11
_atom_site_aniso_U_22
_atom_site_aniso_U_33
_atom_site_aniso_U_23
_atom_site_aniso_U_13
_atom_site_aniso_U_12
O3 0.0299(6) 0.0341(6) 0.0230(5) -0.0005(5) -0.0024(4) 0.0005(5)
O1 0.0452(7) 0.0210(5) 0.0315(6) 0.0015(4) 0.0014(5) 0.0030(5)
O2 0.0492(8) 0.0270(6) 0.0324(6) 0.0052(5) 0.0061(5) -0.0072(5)
N1 0.0275(6) 0.0177(6) 0.0273(6) -0.0048(5) -0.0014(5) -0.0018(5)
C13 0.0260(8) 0.0242(7) 0.0247(7) -0.0006(6) 0.0039(6) 0.0006(6)
C7 0.0234(7) 0.0237(7) 0.0231(7) -0.0022(6) -0.0013(6) 0.0012(6)
C1 0.0268(7) 0.0243(7) 0.0202(6) -0.0004(5) 0.0013(6) -0.0028(6)
C3 0.0261(7) 0.0188(7) 0.0253(7) -0.0022(6) 0.0021(6) -0.0034(6)
C2 0.0277(7) 0.0220(7) 0.0212(6) -0.0003(6) 0.0030(6) -0.0019(6)
C4 0.0250(7) 0.0198(7) 0.0210(7) -0.0025(6) 0.0001(6) -0.0033(6)
C5 0.0329(8) 0.0226(7) 0.0235(7) 0.0026(6) 0.0051(6) -0.0008(6)
C11 0.0314(8) 0.0370(9) 0.0271(7) -0.0125(7) -0.0047(6) 0.0056(7)
C12 0.0254(8) 0.0266(8) 0.0298(8) -0.0079(6) -0.0032(6) 0.0012(6)
C15 0.0265(7) 0.0239(7) 0.0236(7) -0.0001(6) 0.0031(6) -0.0029(6)
C10 0.0331(9) 0.0489(10) 0.0219(7) -0.0036(7) 0.0014(7) 0.0076(8)
C16 0.0264(8) 0.0264(7) 0.0306(8) -0.0028(6) 0.0029(6) -0.0001(6)
C8 0.0331(8) 0.0329(8) 0.0248(7) -0.0051(6) 0.0014(7) -0.0079(7)
C9 0.0340(9) 0.0425(9) 0.0283(8) -0.0002(7) 0.0053(7) -0.0059(7)
C17 0.0346(9) 0.0378(10) 0.0360(9) 0.0008(7) 0.0101(7) 0.0030(7)
C6 0.0357(9) 0.0321(9) 0.0361(9) 0.0048(7) -0.0042(7) 0.0036(7)
C14 0.0439(10) 0.0600(12) 0.0239(8) 0.0035(9) -0.0029(7) 0.0026(9)
C18 0.0372(9) 0.0380(10) 0.0430(10) 0.0066(8) 0.0071(8) 0.0091(8)

_geom_special_details            
;
 All esds (except the esd in the dihedral angle between two l.s. planes)
 are estimated using the full covariance matrix.  The cell esds are taken
 into account individually in the estimation of esds in distances, angles
 and torsion angles; correlations between esds in cell parameters are only
 used when they are defined by crystal symmetry.  An approximate (isotropic)
 treatment of cell esds is used for estimating esds involving l.s. planes.
;
loop_
_geom_bond_atom_site_label_1
_geom_bond_atom_site_label_2
_geom_bond_distance
_geom_bond_site_symmetry_2
_geom_bond_publ_flag
O3 C13 1.3404(19) . ?
O3 C14 1.443(2) . ?
O1 C5 1.2475(19) . ?
O2 C13 1.2035(19) . ?
N1 H1 0.8800 . ?
N1 C1 1.339(2) . ?
N1 C4 1.4648(18) . ?
C13 C4 1.515(2) . ?
C7 C3 1.518(2) . ?
C7 C12 1.392(2) . ?
C7 C8 1.388(2) . ?
C1 H1A 0.9500 . ?
C1 C2 1.370(2) . ?
C3 H3 1.0000 . ?
C3 C2 1.517(2) . ?
C3 C4 1.585(2) . ?
C2 C5 1.426(2) . ?
C4 C15 1.543(2) . ?
C5 C6 1.511(2) . ?
C11 H11 0.9500 . ?
C11 C12 1.386(2) . ?
C11 C10 1.384(3) . ?
C12 H12 0.9500 . ?
C15 H15A 0.9900 . ?
C15 H15B 0.9900 . ?
C15 C16 1.538(2) . ?
C10 H10 0.9500 . ?
C10 C9 1.384(2) . ?
C16 H16 1.0000 . ?
C16 C17 1.524(2) . ?
C16 C18 1.526(2) . ?
C8 H8 0.9500 . ?
C8 C9 1.389(2) . ?
C9 H9 0.9500 . ?
C17 H17A 0.9800 . ?
C17 H17B 0.9800 . ?
C17 H17C 0.9800 . ?
C6 H6A 0.9800 . ?
C6 H6B 0.9800 . ?
C6 H6C 0.9800 . ?
C14 H14A 0.9800 . ?
C14 H14B 0.9800 . ?
C14 H14C 0.9800 . ?
C18 H18A 0.9800 . ?
C18 H18B 0.9800 . ?
C18 H18C 0.9800 . ?

loop_
_geom_angle_atom_site_label_1
_geom_angle_atom_site_label_2
_geom_angle_atom_site_label_3
_geom_angle
_geom_angle_site_symmetry_1
_geom_angle_site_symmetry_3
_geom_angle_publ_flag
C13 O3 C14 114.19(13) . . ?
C1 N1 H1 124.6 . . ?
C1 N1 C4 110.89(12) . . ?
C4 N1 H1 124.6 . . ?
O3 C13 C4 110.86(12) . . ?
O2 C13 O3 123.65(14) . . ?
O2 C13 C4 125.45(14) . . ?
C12 C7 C3 121.08(14) . . ?
C8 C7 C3 120.59(13) . . ?
C8 C7 C12 118.32(14) . . ?
N1 C1 H1A 123.6 . . ?
N1 C1 C2 112.90(13) . . ?
C2 C1 H1A 123.6 . . ?
C7 C3 H3 109.4 . . ?
C7 C3 C4 114.92(12) . . ?
C2 C3 C7 111.92(12) . . ?
C2 C3 H3 109.4 . . ?
C2 C3 C4 101.48(11) . . ?
C4 C3 H3 109.4 . . ?
C1 C2 C3 108.64(13) . . ?
C1 C2 C5 128.71(15) . . ?
C5 C2 C3 122.33(13) . . ?
N1 C4 C13 110.07(12) . . ?
N1 C4 C3 102.94(12) . . ?
N1 C4 C15 110.19(12) . . ?
C13 C4 C3 110.97(12) . . ?
C13 C4 C15 112.70(12) . . ?
C15 C4 C3 109.54(11) . . ?
O1 C5 C2 120.71(15) . . ?
O1 C5 C6 119.54(15) . . ?
C2 C5 C6 119.74(14) . . ?
C12 C11 H11 119.9 . . ?
C10 C11 H11 119.9 . . ?
C10 C11 C12 120.25(15) . . ?
C7 C12 H12 119.6 . . ?
C11 C12 C7 120.85(16) . . ?
C11 C12 H12 119.6 . . ?
C4 C15 H15A 108.0 . . ?
C4 C15 H15B 108.0 . . ?
H15A C15 H15B 107.3 . . ?
C16 C15 C4 117.16(12) . . ?
C16 C15 H15A 108.0 . . ?
C16 C15 H15B 108.0 . . ?
C11 C10 H10 120.2 . . ?
C11 C10 C9 119.58(16) . . ?
C9 C10 H10 120.2 . . ?
C15 C16 H16 108.2 . . ?
C17 C16 C15 109.36(13) . . ?
C17 C16 H16 108.2 . . ?
C17 C16 C18 109.57(14) . . ?
C18 C16 C15 113.14(13) . . ?
C18 C16 H16 108.2 . . ?
C7 C8 H8 119.5 . . ?
C7 C8 C9 121.09(15) . . ?
C9 C8 H8 119.5 . . ?
C10 C9 C8 119.91(16) . . ?
C10 C9 H9 120.0 . . ?
C8 C9 H9 120.0 . . ?
C16 C17 H17A 109.5 . . ?
C16 C17 H17B 109.5 . . ?
C16 C17 H17C 109.5 . . ?
H17A C17 H17B 109.5 . . ?
H17A C17 H17C 109.5 . . ?
H17B C17 H17C 109.5 . . ?
C5 C6 H6A 109.5 . . ?
C5 C6 H6B 109.5 . . ?
C5 C6 H6C 109.5 . . ?
H6A C6 H6B 109.5 . . ?
H6A C6 H6C 109.5 . . ?
H6B C6 H6C 109.5 . . ?
O3 C14 H14A 109.5 . . ?
O3 C14 H14B 109.5 . . ?
O3 C14 H14C 109.5 . . ?
H14A C14 H14B 109.5 . . ?
H14A C14 H14C 109.5 . . ?
H14B C14 H14C 109.5 . . ?
C16 C18 H18A 109.5 . . ?
C16 C18 H18B 109.5 . . ?
C16 C18 H18C 109.5 . . ?
H18A C18 H18B 109.5 . . ?
H18A C18 H18C 109.5 . . ?
H18B C18 H18C 109.5 . . ?

loop_
_geom_torsion_atom_site_label_1
_geom_torsion_atom_site_label_2
_geom_torsion_atom_site_label_3
_geom_torsion_atom_site_label_4
_geom_torsion
_geom_torsion_site_symmetry_1
_geom_torsion_site_symmetry_2
_geom_torsion_site_symmetry_3
_geom_torsion_site_symmetry_4
_geom_torsion_publ_flag
O3 C13 C4 N1 -175.85(12) . . . . ?
O3 C13 C4 C3 -62.56(16) . . . . ?
O3 C13 C4 C15 60.70(16) . . . . ?
O2 C13 C4 N1 2.1(2) . . . . ?
O2 C13 C4 C3 115.40(17) . . . . ?
O2 C13 C4 C15 -121.34(17) . . . . ?
N1 C1 C2 C3 -4.93(18) . . . . ?
N1 C1 C2 C5 -178.57(15) . . . . ?
N1 C4 C15 C16 -57.33(17) . . . . ?
C13 C4 C15 C16 66.06(17) . . . . ?
C7 C3 C2 C1 -109.28(14) . . . . ?
C7 C3 C2 C5 64.85(18) . . . . ?
C7 C3 C4 N1 103.99(14) . . . . ?
C7 C3 C4 C13 -13.74(17) . . . . ?
C7 C3 C4 C15 -138.80(13) . . . . ?
C7 C8 C9 C10 0.6(3) . . . . ?
C1 N1 C4 C13 133.98(13) . . . . ?
C1 N1 C4 C3 15.63(15) . . . . ?
C1 N1 C4 C15 -101.12(14) . . . . ?
C1 C2 C5 O1 178.71(15) . . . . ?
C1 C2 C5 C6 -0.1(2) . . . . ?
C3 C7 C12 C11 -178.91(14) . . . . ?
C3 C7 C8 C9 178.75(16) . . . . ?
C3 C2 C5 O1 5.8(2) . . . . ?
C3 C2 C5 C6 -173.00(14) . . . . ?
C3 C4 C15 C16 -169.89(13) . . . . ?
C2 C3 C4 N1 -16.97(13) . . . . ?
C2 C3 C4 C13 -134.69(12) . . . . ?
C2 C3 C4 C15 100.24(13) . . . . ?
C4 N1 C1 C2 -7.45(17) . . . . ?
C4 C3 C2 C1 13.76(15) . . . . ?
C4 C3 C2 C5 -172.11(13) . . . . ?
C4 C15 C16 C17 163.53(14) . . . . ?
C4 C15 C16 C18 -74.05(18) . . . . ?
C11 C10 C9 C8 -0.8(3) . . . . ?
C12 C7 C3 C2 -129.65(15) . . . . ?
C12 C7 C3 C4 115.29(16) . . . . ?
C12 C7 C8 C9 -0.1(2) . . . . ?
C12 C11 C10 C9 0.7(3) . . . . ?
C10 C11 C12 C7 -0.2(2) . . . . ?
C8 C7 C3 C2 51.50(19) . . . . ?
C8 C7 C3 C4 -63.56(19) . . . . ?
C8 C7 C12 C11 0.0(2) . . . . ?
C14 O3 C13 O2 -9.6(2) . . . . ?
C14 O3 C13 C4 168.38(14) . . . . ?

_shelx_res_file                  
;
TITL ss1256_a.res in P4(1)2(1)2
    ss1256.res
    created by SHELXL-2018/3 at 09:13:10 on 03-Feb-2023
REM Old TITL ss1256_a.res in P4(1)2(1)2
REM SHELXT solution in P4(1)2(1)2: R1 0.102, Rweak 0.023, Alpha 0.001
REM <I/s> 0.696 for 24 systematic absences, Orientation as input
REM Flack x = 0.021 ( 0.038 ) from 1365 Parsons' quotients
REM Formula found by SHELXT: C18 N O3
CELL 1.54184 14.2198 14.2198 16.3809 90 90 90
ZERR 8 0.0001 0.0001 0.0001 0 0 0
LATT -1
SYMM -X,-Y,0.5+Z
SYMM 0.5-Y,0.5+X,0.25+Z
SYMM 0.5+Y,0.5-X,0.75+Z
SYMM 0.5-X,0.5+Y,0.25-Z
SYMM 0.5+X,0.5-Y,0.75-Z
SYMM +Y,+X,-Z
SYMM -Y,-X,0.5-Z
SFAC C H N O
UNIT 144 184 8 24

L.S. 20
PLAN  3
SIZE 0.02 0.04 0.14
TEMP -140(2)
CONF
BOND
list 4
fmap 2
acta
MORE -1
BOND $H
REM <olex2.extras>
REM <HklSrc "%.\\SS1256.hkl">
REM </olex2.extras>

WGHT    0.033000    0.629100
FVAR       0.40967
O3    4    0.426475    0.360418    0.819134    11.00000    0.02990    0.03414 =
         0.02303   -0.00052   -0.00242    0.00050
O1    4    0.184530    0.611182    0.651471    11.00000    0.04522    0.02104 =
         0.03153    0.00153    0.00137    0.00298
O2    4    0.341694    0.234735    0.781237    11.00000    0.04918    0.02703 =
         0.03240    0.00520    0.00606   -0.00716
N1    3    0.299314    0.311991    0.632161    11.00000    0.02750    0.01767 =
         0.02734   -0.00483   -0.00142   -0.00181
AFIX  43
H1    2    0.303993    0.251388    0.622070    11.00000   -1.20000
AFIX   0
C13   1    0.374801    0.310638    0.766064    11.00000    0.02601    0.02420 =
         0.02465   -0.00060    0.00390    0.00059
C7    1    0.257501    0.466216    0.784606    11.00000    0.02342    0.02367 =
         0.02315   -0.00222   -0.00134    0.00120
C1    1    0.234331    0.368742    0.599431    11.00000    0.02677    0.02427 =
         0.02020   -0.00037    0.00132   -0.00283
AFIX  43
H1A   2    0.192103    0.349670    0.557651    11.00000   -1.20000
AFIX   0
C3    1    0.305534    0.459148    0.702110    11.00000    0.02615    0.01881 =
         0.02525   -0.00223    0.00212   -0.00341
AFIX  13
H3    2    0.348960    0.513828    0.694855    11.00000   -1.20000
AFIX   0
C2    1    0.235147    0.457207    0.632536    11.00000    0.02774    0.02201 =
         0.02117   -0.00028    0.00297   -0.00186
C4    1    0.361575    0.364341    0.687026    11.00000    0.02497    0.01981 =
         0.02103   -0.00249    0.00006   -0.00327
C5    1    0.175489    0.535091    0.614385    11.00000    0.03287    0.02261 =
         0.02348    0.00265    0.00506   -0.00085
C11   1    0.241779    0.538713    0.917250    11.00000    0.03144    0.03697 =
         0.02709   -0.01248   -0.00472    0.00559
AFIX  43
H11   2    0.261350    0.584939    0.955519    11.00000   -1.20000
AFIX   0
C12   1    0.284810    0.533577    0.841496    11.00000    0.02539    0.02656 =
         0.02978   -0.00787   -0.00318    0.00120
AFIX  43
H12   2    0.333585    0.576593    0.828217    11.00000   -1.20000
AFIX   0
C15   1    0.455499    0.386295    0.643894    11.00000    0.02654    0.02391 =
         0.02363   -0.00011    0.00305   -0.00288
AFIX  23
H15A  2    0.442176    0.429076    0.597638    11.00000   -1.20000
H15B  2    0.495926    0.421053    0.682761    11.00000   -1.20000
AFIX   0
C10   1    0.170376    0.476742    0.937383    11.00000    0.03313    0.04888 =
         0.02193   -0.00362    0.00143    0.00761
AFIX  43
H10   2    0.140440    0.480728    0.989114    11.00000   -1.20000
AFIX   0
C16   1    0.512107    0.302307    0.610994    11.00000    0.02636    0.02638 =
         0.03056   -0.00282    0.00291   -0.00010
AFIX  13
H16   2    0.467862    0.259542    0.581440    11.00000   -1.20000
AFIX   0
C8    1    0.186105    0.404268    0.805695    11.00000    0.03308    0.03291 =
         0.02482   -0.00513    0.00137   -0.00785
AFIX  43
H8    2    0.166469    0.357915    0.767566    11.00000   -1.20000
AFIX   0
C9    1    0.142870    0.408922    0.881655    11.00000    0.03402    0.04250 =
         0.02828   -0.00017    0.00526   -0.00592
AFIX  43
H9    2    0.094496    0.365619    0.895329    11.00000   -1.20000
AFIX   0
C17   1    0.585244    0.337449    0.550235    11.00000    0.03465    0.03785 =
         0.03600    0.00084    0.01006    0.00304
AFIX 137
H17A  2    0.553884    0.372681    0.506615    11.00000   -1.50000
H17B  2    0.618784    0.283694    0.526698    11.00000   -1.50000
H17C  2    0.630100    0.378574    0.578315    11.00000   -1.50000
AFIX   0
C6    1    0.099287    0.524921    0.550688    11.00000    0.03570    0.03215 =
         0.03607    0.00480   -0.00420    0.00358
AFIX 137
H6A   2    0.037573    0.532133    0.576572    11.00000   -1.50000
H6B   2    0.103594    0.462601    0.525419    11.00000   -1.50000
H6C   2    0.107276    0.573435    0.508766    11.00000   -1.50000
AFIX   0
C14   1    0.426842    0.322954    0.901005    11.00000    0.04389    0.05996 =
         0.02387    0.00347   -0.00291    0.00260
AFIX 137
H14A  2    0.462156    0.263780    0.901940    11.00000   -1.50000
H14B  2    0.362028    0.311400    0.918698    11.00000   -1.50000
H14C  2    0.456591    0.368238    0.937978    11.00000   -1.50000
AFIX   0
C18   1    0.560572    0.245792    0.678100    11.00000    0.03717    0.03797 =
         0.04297    0.00664    0.00705    0.00912
AFIX 137
H18A  2    0.601616    0.287370    0.709835    11.00000   -1.50000
H18B  2    0.598218    0.195554    0.653416    11.00000   -1.50000
H18C  2    0.513005    0.218164    0.714140    11.00000   -1.50000
AFIX   0
HKLF 4


REM  ss1256_a.res in P4(1)2(1)2
REM wR2 = 0.0719, GooF = S = 1.086, Restrained GooF = 1.086 for all data
REM R1 = 0.0288 for 3371 Fo > 4sig(Fo) and 0.0295 for all 3445 data
REM 203 parameters refined using 0 restraints

END

WGHT      0.0330      0.6291

REM Highest difference peak  0.113,  deepest hole -0.145,  1-sigma level  0.032
Q1    1   0.2662  0.4663  0.6648  11.00000  0.05    0.11
Q2    1   0.2803  0.4596  0.7468  11.00000  0.05    0.11
Q3    1   0.3728  0.3379  0.7215  11.00000  0.05    0.10
;
_shelx_res_checksum              2847
_olex2_submission_special_instructions 'No special instructions were received'
_oxdiff_exptl_absorpt_empirical_details 
;
Empirical correction (ABSPACK) includes:
- Absorption correction using spherical harmonics
- Frame scaling
;
_oxdiff_exptl_absorpt_empirical_full_max 1.959
_oxdiff_exptl_absorpt_empirical_full_min 0.492
